# Supplementary material for: Epidemiologic and Genomic Reidentification of Yaws, Liberia
Source: Emerg Infect Dis. 2021 Apr;27(4):1123–32. doi: 10.3201/eid2704.204442 (PMC8007311; doi:10.3201/eid2704.204442)
Supplement: Appendix 2 — Supplementary metadata about the epidemiologic and genomic reidentification of yaws, Liberia. [file 20-4442-Techapp-s2.xlsx]

## Sheet: Appendix 2
Article DOI: https://doi.org/10.3201/eid2704.204442
Epidemiologic and Genomic Reidentification of Yaws, Liberia
Appendix 2. Supplementary Metadata
Sample_Name	Cleaned_Internal_fastq_id	SRR/ENA_Run_Accession	Species	Sample_Year	Citation	Original_Host_Species	Geo_Region	Geo_Country	Continent	Reads_or_assemblies	Cleaned_fastq_readcount	mean.genome.coverage(X)	Genome_proportion_masked_to_N(<5x_cov)	Latitude	Longitude	cluster_name	sex	age	VariantPresent_A2058G	VariantPresent_A2059G
SamoaD	SRR3268738.Treponema.ds2500000-reads	SRR3268738	TPE	1953	Arora_2016	Human	-	Western_Samoa	Oceana	reads	2500000	358.3	0.0312444	-13.58	-172.41	-	-	-	No	No
Kampung_Dalan_K363	SRR3268698.Treponema.ds2500000-reads	SRR3268698	TPE	1990	Arora_2016,Strouhal_2018	Human	-	Indonesia	Asia	reads	2500000	325.2	0.0493316	-7.66	110.32	-	-	-	No	No
R2-106190	27455_1#39.Treponema.ds1964426-reads	ERR3596749	TPE	2013	Beale_2020_PNG-Yaws	Human	Lihir	PNG	Oceana	reads	1964426	22.2	0.0908597	-3.12	152.6	-	-	-	No	No
R2-64919	27455_1#46.Treponema.ds2500000-reads	ERR3596756	TPE	2013	Beale_2020_PNG-Yaws	Human	Lihir	PNG	Oceana	reads	2500000	27	0.0633688	-3.12	152.6	-	-	-	No	No
R2-SR-001B	27455_1#33.Treponema.ds2500000-reads	ERR3596743	TPE	2013	Beale_2020_PNG-Yaws	Human	Lihir	PNG	Oceana	reads	2500000	25.8	0.0662404	-3.12	152.6	-	-	-	No	No
R3-SAL-007	29007_2#4-cat	ERR3596780	TPE	2014	Beale_2020_PNG-Yaws	Human	Lihir	PNG	Oceana	reads	3761468	33.6	0.0418449	-3.06	152.54	-	-	-	No	No
R5-SAM-001	27455_1#35.Treponema.ds1996686-reads	ERR3596745	TPE	2015	Beale_2020_PNG-Yaws	Human	Lihir	PNG	Oceana	reads	1996686	20.8	0.10174	-3.15	152.57	-	-	-	No	No
R5-ZUE-007	29007_2#15-cat	ERR3596787	TPE	2015	Beale_2020_PNG-Yaws	Human	Lihir	PNG	Oceana	reads	3010827	17.3	0.152438	-3.04	152.59	-	-	-	No	No
R6-HUR-007	29007_2#17-cat	ERR3596789	TPE	2015	Beale_2020_PNG-Yaws	Human	Lihir	PNG	Oceana	reads	3101278	16.4	0.150801	-3.18	152.59	-	-	-	No	No
R6-SAM1-001	27455_1#36.Treponema.ds2257535-reads	ERR3596746	TPE	2015	Beale_2020_PNG-Yaws	Human	Lihir	PNG	Oceana	reads	2257535	21.3	0.100539	-3.15	152.57	-	-	-	No	No
R7-KUN2-001	27455_1#38.Treponema.ds2500000-reads	ERR3596748	TPE	2016	Beale_2020_PNG-Yaws	Human	Lihir	PNG	Oceana	reads	2500000	24.5	0.0731735	-3.04	152.62	-	-	-	No	No
R7-LAN-005	29007_2#16-cat	ERR3596788	TPE	2016	Beale_2020_PNG-Yaws	Human	Lihir	PNG	Oceana	reads	3009777	16.4	0.157943	-3.08	152.62	-	-	-	No	No
R7-PUT1-002	29007_2#12-cat	ERR3596784	TPE	2016	Beale_2020_PNG-Yaws	Human	Lihir	PNG	Oceana	reads	3296070	23.5	0.0630784	-3.13	152.64	-	-	-	No	No
R8-KOS-004	27455_1#43.Treponema.ds2185158-reads	ERR3596753	TPE	2016	Beale_2020_PNG-Yaws	Human	Lihir	PNG	Oceana	reads	2185158	21.5	0.102485	-3.09	152.53	-	-	-	No	Yes
R8-KOS-007	29007_2#11-cat	ERR3596783	TPE	2016	Beale_2020_PNG-Yaws	Human	Lihir	PNG	Oceana	reads	3417461	24.9	0.0569841	-3.09	152.53	-	-	-	No	Hetero
R8-LMC-004	27455_1#34.Treponema.ds1615846-reads	ERR3596744	TPE	2016	Beale_2020_PNG-Yaws	Human	Lihir	PNG	Oceana	reads	1615846	17.2	0.155652	-3.04	152.59	-	-	-	No	Yes
CDC2	NC_016848.1	NC_016848.1	TPE	1980	Čejková_2012	Human	-	Ghana	Africa	assemblies	-	-	0.0314225	7.77	-1.1	-	-	-	No	No
Gauthier	NC_016843.1	NC_016843.1	TPE	1960	Čejková_2012	Human	Brazzaville	Congo	Africa	assemblies	-	-	0.0318954	8.94	8.16	-	-	-	No	No
Gambia-1	SRR4308597.Treponema.ds2500000-reads	SRR4308597	TPE	2014	Knauf_2018	Chlorocebus_sabaeus	-	Gambia	Africa	reads	2500000	107.8	0.0323148	13.55	-15.36	-	-	-	No	No
Gambia-2	SRR4308605.Treponema.ds2500000-reads	SRR4308605	TPE	2014	Knauf_2018	Chlorocebus_sabaeus	-	Gambia	Africa	reads	2500000	122.5	0.032256	13.55	-15.36	-	-	-	No	No
LMNP-1	LMNP-1--cat.Treponema.ds547120-reads	SRR4308608,SRR4308610,SRR4308611,SRR4308612	TPE	2007	Knauf_2018	Papio_anubis	-	Tanzania	Africa	reads	547120	31.5	0.044799	-3.42	35.81	-	-	-	No	No
NKNP-1	SRR4308606.Treponema.ds2500000-reads	SRR4308606	TPE	2015	Knauf_2018	Chlorocebus_sabaeus	-	Senegal	Africa	reads	2500000	24.1	0.0663273	14.78	-14.3	-	-	-	No	No
TaïNP-2	SRR4308604.Treponema.ds527529-reads	SRR4308604	TPE	2013	Knauf_2018	Cercocebus_atys	Taï_National_Park	Côte_dIvoire	Africa	reads	527529	27.5	0.0412904	5.99	-7.03	-	-	-	No	No
CP0461	19444_8#5.Treponema.ds1098443-reads	ERR1470334	TPE	2013	Marks_2018	Human	Choiseul	Solomon_Islands	Oceana	reads	1098443	12.5	0.128488	-7.16	157.01	-	-	-	No	No
CP0465	19444_8#9.Treponema.ds1440088-reads	ERR1470338	TPE	2013	Marks_2018	Human	Choiseul	Solomon_Islands	Oceana	reads	1440088	15.1	0.0708739	-7.16	157.01	-	-	-	No	No
CP0492	19444_8#15.Treponema.ds1410649-reads	ERR1470344	TPE	2013	Marks_2018	Human	Choiseul	Solomon_Islands	Oceana	reads	1410649	14.3	0.0839398	-7.16	157.01	-	-	-	No	No
CP0495	19444_8#14.Treponema.ds2033782-reads	ERR1470343	TPE	2013	Marks_2018	Human	Choiseul	Solomon_Islands	Oceana	reads	2033782	27.1	0.0347793	-7.16	157.01	-	-	-	No	No
WP0022.5	19444_8#6.Treponema.ds996438-reads	ERR1470335	TPE	2013	Marks_2018	Human	Wester	Solomon_Islands	Oceana	reads	996438	12.1	0.141054	-6.98	155.96	-	-	-	No	No
WP0022.7.scab	19444_8#2.Treponema.ds2500000-reads	ERR1470331	TPE	2013	Marks_2018	Human	Wester	Solomon_Islands	Oceana	reads	2500000	161.6	0.0316146	-6.98	155.96	-	-	-	No	No
2116-OKA	SRR10430858.Treponema.ds2500000-reads	SRR10430858	TPE	2016	Mubemba_2020_Microbial-Genomics	Cercocebus_atys	Taï_National_Park	Côte_dIvoire	Africa	reads	2500000	25.8	0.115003	5.99	-7.03	-	-	-	No	No
5847-CHAT	SRS5636328.Treponema.ds1473261-reads	SRR10430855,SRR10430856,SRR10430857	TPE	2018	Mubemba_2020_Microbial-Genomics	Cercocebus_atys	Taï_National_Park	Côte_dIvoire	Africa	reads	1473261	82.9	0.0340037	5.99	-7.03	-	-	-	No	No
BosniaA	NZ_CP007548.1	NZ_CP007548.1	TEN	1950	Staudová_2014	Human	-	Bosnia	Europe	assemblies	-	-	0.0318831	44.02	17.92	-	-	-	No	No
Sei_Geringging_K403	NZ_CP024089.1	NZ_CP024089.1	TPE	1990	Strouhal_2018	Human	-	Indonesia	Asia	assemblies	-	-	0.0313347	-7.66	110.32	-	-	-	No	No
Fribourg-Blanc	NC_021179.1	NC_021179.1	TPE	1966	Zobaníková_2013	Papio_cynocephalus	-	Guinea	Africa	assemblies	-	-	0.0313558	10.77	-10.91	-	-	-	No	No
TPP_LIB001	31818_2#27.Treponema.ds2500000-reads	ERR4690809	TPE	2018	This_Study	Human	Maryland_Country	Liberia	Africa	reads	2500000	107.8	0.0319998	4.48	-7.7	F	f	14	No	No
TPP_LIB003	31818_1#26.Treponema.ds2500000-reads	ERR4690806	TPE	2018	This_Study	Human	Maryland_Country	Liberia	Africa	reads	2500000	100.7	0.032249	4.73	-7.64	D	m	9	No	No
TPP_LIB004	31963_2#28.Treponema.ds2500000-reads	ERR4690816	TPE	2018	This_Study	Human	Maryland_Country	Liberia	Africa	reads	2500000	104.7	0.0321446	4.7	-7.73	C	m	11	No	No
TPP_LIB005	31963_2#27.Treponema.ds2500000-reads	ERR4690815	TPE	2018	This_Study	Human	Maryland_Country	Liberia	Africa	reads	2500000	230.1	0.0316094	4.7	-7.73	C	f	10	No	No
TPP_LIB006	31963_2#26.Treponema.ds2500000-reads	ERR4690814	TPE	2018	This_Study	Human	Maryland_Country	Liberia	Africa	reads	2500000	214.4	0.0315953	4.73	-7.71	B	m	10	No	No
TPP_LIB008	31963_2#25.Treponema.ds2500000-reads	ERR4690813	TPE	2018	This_Study	Human	Maryland_Country	Liberia	Africa	reads	2500000	315.8	0.031433	4.73	-7.71	B	m	9	No	No
TPP_LIB011	31818_1#27.Treponema.ds2355082-reads	ERR4690807	TPE	2018	This_Study	Human	Maryland_Country	Liberia	Africa	reads	2355082	56.1	0.0338827	4.72	-7.72	B	f	6	No	No
TPP_LIB012	31818_2#28.Treponema.ds2500000-reads	ERR4690810	TPE	2018	This_Study	Human	Maryland_Country	Liberia	Africa	reads	2500000	73.7	0.0332913	4.72	-7.72	B	m	8	No	No
TPP_LIB013	31818_1#25.Treponema.ds2500000-reads	ERR4690805	TPE	2018	This_Study	Human	Maryland_Country	Liberia	Africa	reads	2500000	66.1	0.0330062	4.72	-7.72	B	m	12	No	No
TPP_LIB015	31963_2#24.Treponema.ds2500000-reads	ERR4690812	TPE	2018	This_Study	Human	Maryland_Country	Liberia	Africa	reads	2500000	181.4	0.0317541	4.66	-7.71	E	m	18	No	No
TPP_LIB017	31818_2#26.Treponema.ds2500000-reads	ERR4690808	TPE	2018	This_Study	Human	Maryland_Country	Liberia	Africa	reads	2500000	89.2	0.0323832	4.87	-8.05	A	m	12	No	No
TPP_LIB018	31963_2#23.Treponema.ds1508056-reads	ERR4690811	TPE	2018	This_Study	Human	Maryland_Country	Liberia	Africa	reads	1508056	51.7	0.0334343	4.88	-8.05	A	m	8	No	No
